# Supplementary material for: Physical Activity and Community Engagement (PACE) to facilitate community reintegration among returning veterans: Study protocol for a randomized controlled trial
Source: Contemp Clin Trials Commun. 2018 Jul 25;11:136–41. doi: 10.1016/j.conctc.2018.07.005 (PMC6072908; doi:10.1016/j.conctc.2018.07.005)
Supplement: Data Profile [file mmc1.xml]

<?xml version="1.0" encoding="UTF-8" standalone="no"?><data:data><datasets><author>scarlett.baird@utexas.edu</author><type>0</type><dataset><value>1</value><reason>No data was used for the research described in the article</reason><comments/></dataset></datasets></data:data>
